# Supplementary material for: Sharing of clinical data in a maternity setting: How do paper hand-held records and electronic health records compare for completeness?
Source: BMC Health Serv Res. 2014 Dec 21;14:650. doi: 10.1186/s12913-014-0650-x (PMC4302146; doi:10.1186/s12913-014-0650-x)
Supplement: Additional file 2: — Operationalisation of variables. [file 12913_2014_650_MOESM2_ESM.xlsx]

## Sheet: Sheet1
Operationalised key antenatal indictors Version5_Mar2014
No.	Key indicator	Collected	Matrix Filter Name	Variable Name	Variable Label	Entry	Value Label (Phase 1)	Value Label: Yes = 1	Value label: None =0	Value Label (Phase 2)	Value Label: Yes = 1	Value label: None =0	T1PrimaryOutcome_Label	T2PrimaryOutcome_Label
	Clinical assessments
	Body Mass Index	booking in	diet	bmi	Mother: BMI [to 2 dec points]	number	all from PHR (present or not)	present = 1	not present = 0	none	present_number=1	missing_blank=0	PO_body mass index	T2PO_body mass index
	blood pressure reading - Systolic	booking in			none		all from PHR (present or not)	present = 1	not present = 0	none	present_number=1	missing_blank=0	PO_Systolic blood pressure	T2PO_Systolic blood pressure
	blood pressure reading - Diastolic				none		all from PHR (present or not)	present = 1	not present = 0	none	present_number=1	missing_blank=0	PO_Diastolic blood pressure	T2PO_Diastolic blood pressure
	Proteinuria - any test	at any entry/visit		none	none		all from PHR (present or not)	present = 1	not present = 0	none	NAD="1", yes="1", result=1	no=0, missing=0; urine not tested=0	PO_urine proteinuria	T2PO_urine proteinuria
	Screening
	Blood Group					string	all from PHR (present or not)	present = 1	not present = 0	none	No=1; yes=1; text result=1;	not available=0; not screened =0; result pending=0; not known=0; test requested=0	PO_blood group	T2PO_blood group
	antibody status					string	all from PHR (present or not)	present = 1	not present = 0	none	No=1; yes=1; text result=1;	not available=0; not screened =0; result pending=0; not known=0; test requested=0	PO_antibody screen	T2PO_antibody screen
	anaemia (haemoglobin)					string	all from PHR (present or not)	present = 1	not present = 0	1="One result", 2="Two results", 3="Three results", 8="Not available", 9="Not known", 10="Not screened"	One result=1; Two results=1; Three results=1	Not available=0; Not known=0; Not screened=0, missing=0; result pending=0	PO_haemoglobin	T2PO_haemoglobin
	HIV status	at first visit	med hist	hiv	HIV Status	string	all from PHR (present or not)	present = 1	not present = 0	none	yes= any value = 1 (fron Jinlin, nobody has HIV)	no=blank=0	PO_hiv status	T2PO_hiv status
	Hep B status	at first visit				number	all from PHR (present or not)	present = 1	not present = 0	none	Positive=1; negative=1	Not available=0; Not known=0; Not screened=0; blank=0	PO_hepatitis B status	T2PO_hepatitis B status
	Rubella test	at first visit				string	all from PHR (present or not)	present = 1	not present = 0	non	Positive=1; negative=1	blank=0; Not available=0; notknown=0; Not screened=0; test requested=0	PO_rubella status	T2PO_rubella status
	Syphilis test	at first visit				string	all from PHR (present or not)	present = 1	not present = 0	none	Positive=1; negative=1; blank=1 (from Jinlin, nobody has Syphilis))	Not available=0; Not known=0; Not screened=0	PO_syphilis status	T2PO_syphilis status
	urine culture (MSU)	at any visit				string	all from PHR (present or not)	present = 1	not present = 0	none	result/text result present=1; no growth=1	missing/blank=0; test requested=0; not known=0; contaminated=0; result pending=0	PO_urinary tract infection	T2PO_urinary tract infection
							all from PHR (present or not)
	Other Assessments
	Gestational Age - Ultrasound	8 w 0 days to 13 weeks 6 days	obstetric	us	d_Ultrasound confirmed dates	derived	all from PHR (present or not)	present = 1	not present = 0	none	any result=1; result=1; NAD=1;	not performed=0; result not available=0; for GP to request=0; test requested=0;	PO_gest ultrasound	T2PO_gest ultrasound
	Nuchal screen and/or triple test						all from PHR (present or not)	present = 1	not present = 0	none	any result=1; counselled but declined=1; yes=1; not applicable=1;	never has test=0; blank=0	PO_NuchalScreen	T2PO_NuchalScreen
	Morphology						all from PHR (present or not)	present = 1	not present = 0	none	any result=1; result=1; NAD=1;	not performed=0; result not available=0; for GP to request=0; test requested=0;	PO_Morphology	T2PO_Morphology
	advice folic acid	at early visit		none	none	not avail	all from PHR (present or not)	present = 1	not present = 0	none	not at all=1; no=1, yes=1	blank/missing=0	PO_folic acid advice	T2PO_folic acid advice
	iron supplement advice			none	none	not avail	all from PHR (present or not)	present = 1	not present = 0	no field for iron
	vit D deficiency assessment			none	none	not avail	all from PHR (present or not)	present = 1	not present = 0	now CBR - excluded in phase 2
	oral health advice	at first visit		none	none	not avail/sometimes written	all from PHR (present or not)	present = 1	not present = 0	no field for oral			PO_oral health check advice
	Iodine intake advice			none	none	not avail	all from PHR (present or not)	present = 1	not present = 0	now CBR - excluded in phase 2
	Dietary assessment			none	none	not avail	all from PHR (present or not)			excluded
	assess smoking status	at first visit	Smok/Alc/Dru	smoking_book_NY	smoking_status	string	all from PHR (present or not)	present = 1	not present = 0	0=no; 1=yes; 3=unsure; 4-detail; 5=not at this stage; 6=not applicable; 7=comment; 8=not answered; 9=not known; 10= not able to ask; 11=does not wish to answer question; 888=missing	0,1,2,3,4,5,6,7,=1	3,8,9,10,11,888=0	PO_smoking status	T2PO_smoking status
	Domestic violence -	at first visit		none	none	sometimes in 'Safe Start' - no assigned field	all from PHR (present or not)	present = 1	not present = 0	0=all data missing; 1=all questions asked; 2=unable to ask; 3=unable to ask some; 4=some data missing; 5=unable to ask some or more	all questions asked=1 (1)	all data missing=0; unable to ask=0; unable to ask some=0; some data missing=0; unable to ask some or more=0; missing=0 (0,2,3,4,5)	PO_domestic violence enquiry	T2PO_domestic violence enquiry
	Immunisation- pre-conception check status - Pertussis	at first visit		none		not avail/sometimes written	all from PHR (present or not)	present = 1	not present = 0	no value labels	yes = 1	missing=0; no=0; not known=0	PO_immunisation enquiry	T2PO_immunisation enquiry
	Immunisation- pre-conception check status - Hep B					not avail/sometimes written	all from PHR (present or not)	present = 1	not present = 0	no value labels	yes = 1	missing=0; no=0; not known=0	PO_HepImm	T2PO_HepBImm
	Immunisation- pre-conception check status - Varicella					not avail/sometimes written	all from PHR (present or not)	present = 1	not present = 0	no value labels	yes = 1	missing=0; no=0; not known=0	PO_VaricImm	T2PO_VaricImm
	Immunisation in pregnancy required - Fluvax					not avail/sometimes written	all from PHR (present or not)	present = 1	not present = 0	no value labels	yes = 1	missing=0; no=0; not known=0	PO_Fluvax	T2PO_Fluvax
	Mental health - EPDS		mental	eds_info	m_Edinburgh Depression Score: Info	string	all from PHR (present or not)	present = 1	not present = 0	1= "score" 2= "EDS not attended" 3="unable to ask" 4="EDPS not attended"	score=1, 1=1	EDS not attended =0; unable to ask =0; EDPS not attended =0; 1,3,4=0	PO_edinburgh depression score_info	T2PO_edinburgh depression score_info
	Alcohol assessment	at booking in	Smok/Alc/Dru	alcpreg	Alcohol: m_consumption during pregnancy	string	all from PHR (present or not)	present = 1	not present = 0	0 = “no” 1 = “yes” 3 = “unsure” 4 = “ Detail” 5 = “Not at this stage” 6 = “Not applicable” 7 = “Comment/Other” 8 = “Not answered” 9 = “Not Known” 10 = “ Not able to ask” 11 = “Does not wish to answer question” 888 – missing	yes= 1; no=1; detail=1; not at this stage=1; not applicable=1; comment/other=1 (0,1,4,5,6,7)	unsure=0; not answered=0; not known=0; not able to ask=0; does not wish to answer question=0; missing=0 (3,8,9,10,11,888)	PO_alcohol documented	alcpreg different in Phase 2 - now (any in past 12 months) - PO_alcohol last 12 months/no values in alcohol since preg confirmed
	Drug Use- Illicit assessment	at first visit	Smok/Alc/Dru	illicitdrugs	m_Used Illicit Drugs?	string	all from PHR (present or not)	present = 1	not present = 0	0 = “no” 1 = “yes” 3 = “unsure” 4 = “ Detail” 5 = “Not at this stage” 6 = “Not applicable” 7 = “Comment/Other” 8 = “Not answered” 9 = “Not Known” 10 = “ Not able to ask” 11 = “Does not wish to answer question” 888 – missing	yes= 1; no=1; detail=1; not at this stage=1; not applicable=1; comment/other=1 (0,1,4,5,6,7)	unsure=0; not answered=0; not known=0; not able to ask=0; does not wish to answer question=0; missing=0 (3,8,9,10,11,888)	PO_ever used illicit drugs	T2PO_ever used illicit drugs
	Diabetes Screening
	GCT	24-28 weeks	med meas	gct	m_GCT	string	all from PHR (present or not)		not present = 0	not in Phase 2 - Random venous in Phase 2 but not using			PO_maternal glucose challenge test
	GTT	24 - 28 weeks	med meas	gtt_info	GTT	string	all from PHR (present or not)	present = 1	not present = 0	1= result, 2=counselled but declined, 3=not at this gestation, 4=test requested, 5=result pending; 6=not known	result=1; counselled but declined=1; result pending=1	not at this gestation=0, test requested=0, not known =0	PO_GTT info	T2PO_maternal glucose tolerance test info
